# Supplementary material for: Impact of Pb on Chlamydomonas reinhardtii at Physiological and Transcriptional Levels
Source: Front Microbiol. 2020 Jun 26;11:1443. doi: 10.3389/fmicb.2020.01443 (PMC7333365; doi:10.3389/fmicb.2020.01443)
Supplement: Supplementary file 3 [file Data_Sheet_3.xlsx]

## Sheet: 0vs3.GO_enrichment.stat
The data of Go enrichment.
0vs3.GO_enrichment.stat
#GO_classify1	GO_classify2	All gene	DE gene	Genes
#Total_gene		14712	52
cellular component	extracellular region	561	1	Cre21.g752247
cellular component	cell	13123	45	Cre08.g358534;Cre01.g029500;Cre11.g467671;Cre02.g091250;Cre10.g426350;Cre01.g003950;Cre02.g073400;Cre04.g217930;Cre13.g566150;Cre07.g317250;Cre08.g365027;Cre10.g417950;Cre16.g679650;Cre16.g672150;Cre13.g607900;Cre03.g189200;Cre03.g153800;Cre26.g757047;Cre17.g697334;Cre06.g252892;Cre01.g068742;Cre09.g391875;Cre06.g267150;Cre08.g367300;Cre14.g629429;Cre03.g144284;Cre10.g424350;Cre10.g466500;Cre01.g…
cellular component	nucleoid	20	0
cellular component	membrane	3249	8	Cre12.g486209;Cre02.g073400;Cre13.g566200;Cre09.g392356;Cre09.g391875;Cre11.g467568;Cre07.g357750;Cre10.g450626
cellular component	virion	6	0
cellular component	cell junction	695	1	Cre21.g752247
cellular component	membrane-enclosed lumen	635	2	Cre10.g417950;Cre08.g358534
cellular component	macromolecular complex	1471	2	Cre11.g467568;Cre09.g391875
cellular component	organelle	6267	20	Cre03.g153800;Cre03.g189200;Cre06.g252892;Cre02.g081200;Cre08.g358534;Cre01.g029500;Cre10.g426350;Cre03.g144284;Cre06.g267150;Cre08.g358532;Cre10.g417950;Cre11.g467568;Cre16.g672150;Cre09.g392356;Cre13.g566200;Cre10.g466500;Cre02.g073400;Cre12.g486209;Cre01.g050608;Cre13.g566150
cellular component	extracellular region part	9	0
cellular component	organelle part	2936	8	Cre10.g417950;Cre06.g252892;Cre11.g467568;Cre02.g081200;Cre02.g073400;Cre12.g486209;Cre08.g358534;Cre06.g267150
cellular component	virion part	6	0
cellular component	membrane part	993	1	Cre09.g391875
cellular component	cell part	13123	45	Cre08.g367300;Cre06.g267150;Cre10.g424350;Cre03.g144284;Cre14.g629429;Cre12.g486209;Cre01.g050608;Cre10.g466500;Cre11.g467568;Cre09.g392356;Cre13.g566200;Cre08.g358532;Cre13.g605600;Cre14.g611950;Cre04.g225200;Cre21.g752247;Cre26.g756997;Cre01.g007150;Cre16.g670500;Cre03.g191500;Cre02.g081200;Cre16.g679151;Cre01.g029400;Cre01.g003950;Cre02.g091250;Cre10.g426350;Cre11.g467671;Cre08.g358534;Cre01.g…
cellular component	symplast	695	1	Cre21.g752247
cellular component	supramolecular complex	110	2	Cre06.g267150;Cre02.g081200
molecular function	transcription factor activity, protein binding	41	0
molecular function	nucleic acid binding transcription factor activity	175	3	Cre08.g358532;Cre08.g358534;Cre13.g566200
molecular function	catalytic activity	6461	20	Cre03.g191500;Cre14.g613950;Cre13.g605600;Cre03.g189200;Cre12.g516717;Cre03.g153800;Cre21.g752247;Cre10.g466500;Cre02.g073400;Cre13.g566150;Cre12.g541850;Cre08.g365027;Cre07.g317250;Cre16.g672150;Cre11.g467568;Cre06.g267150;Cre01.g029500;Cre01.g003950;Cre10.g424350;Cre10.g426350
molecular function	signal transducer activity	201	2	Cre11.g467568;Cre01.g003950
molecular function	structural molecule activity	356	0
molecular function	transporter activity	619	0
molecular function	binding	6071	26	Cre01.g068742;Cre02.g081200;Cre03.g191500;Cre01.g007150;Cre14.g613950;Cre21.g752247;Cre13.g605600;Cre08.g365027;Cre10.g417950;Cre08.g358532;Cre13.g566200;Cre03.g157426;Cre16.g672150;Cre11.g467568;Cre09.g392356;Cre02.g073400;Cre10.g466500;Cre13.g566150;Cre08.g358534;Cre01.g029500;Cre14.g629429;Cre10.g426350;Cre03.g144284;Cre10.g424350;Cre09.g406448;Cre06.g267150
molecular function	electron carrier activity	121	0
molecular function	antioxidant activity	57	0
molecular function	metallochaperone activity	2	0
molecular function	protein tag	8	0
molecular function	nutrient reservoir activity	11	0
molecular function	molecular transducer activity	111	1	Cre11.g467568
molecular function	molecular function regulator	75	0
biological process	reproduction	2884	8	Cre08.g367300;Cre12.g486209;Cre13.g566150;Cre11.g467568;Cre16.g672150;Cre02.g081200;Cre13.g566200;Cre07.g317250
biological process	cell killing	1	0
biological process	immune system process	431	1	Cre13.g566200
biological process	metabolic process	6922	22	Cre01.g003950;Cre10.g424350;Cre03.g144284;Cre10.g426350;Cre01.g029500;Cre08.g358534;Cre01.g050608;Cre13.g566150;Cre10.g466500;Cre02.g073400;Cre11.g467568;Cre16.g672150;Cre13.g566200;Cre08.g358532;Cre08.g365027;Cre10.g417950;Cre07.g317250;Cre03.g189200;Cre21.g752247;Cre03.g153800;Cre03.g191500;Cre09.g391875
biological process	cellular process	10422	37	Cre02.g073400;Cre04.g217930;Cre13.g566150;Cre08.g365027;Cre10.g417950;Cre07.g317250;Cre16.g672150;Cre16.g679650;Cre11.g467671;Cre08.g358534;Cre01.g029500;Cre01.g003950;Cre10.g426350;Cre17.g697334;Cre06.g252892;Cre09.g391875;Cre03.g189200;Cre13.g607900;Cre03.g153800;Cre12.g486209;Cre01.g050608;Cre08.g358532;Cre09.g392356;Cre11.g467568;Cre13.g566200;Cre08.g367300;Cre06.g267150;Cre14.g629429;Cre03.g…
biological process	reproductive process	2851	8	Cre08.g367300;Cre07.g317250;Cre16.g672150;Cre11.g467568;Cre13.g566200;Cre02.g081200;Cre12.g486209;Cre13.g566150
biological process	biological adhesion	84	1	Cre16.g672150
biological process	signaling	1100	4	Cre01.g003950;Cre11.g467568;Cre13.g566200;Cre01.g029500
biological process	multicellular organismal process	5283	16	Cre02.g081200;Cre13.g607900;Cre04.g225200;Cre12.g486209;Cre13.g566150;Cre04.g217930;Cre11.g467568;Cre16.g672150;Cre16.g679650;Cre13.g566200;Cre07.g317250;Cre08.g367300;Cre06.g267150;Cre10.g424350;Cre10.g426350;Cre11.g467671
biological process	developmental process	5892	22	Cre16.g670500;Cre01.g007150;Cre03.g191500;Cre17.g697334;Cre16.g679151;Cre02.g081200;Cre13.g607900;Cre14.g611950;Cre04.g225200;Cre04.g217930;Cre12.g486209;Cre13.g566150;Cre07.g317250;Cre11.g467568;Cre16.g672150;Cre13.g566200;Cre16.g679650;Cre08.g367300;Cre06.g267150;Cre11.g467671;Cre10.g424350;Cre10.g426350
biological process	growth	1028	2	Cre11.g467568;Cre11.g467671
biological process	locomotion	31	0
biological process	single-organism process	8990	34	Cre17.g697334;Cre03.g189200;Cre13.g607900;Cre03.g153800;Cre04.g217930;Cre02.g073400;Cre13.g566150;Cre07.g317250;Cre16.g672150;Cre16.g679650;Cre11.g467671;Cre08.g358534;Cre01.g029500;Cre01.g003950;Cre10.g426350;Cre01.g007150;Cre16.g670500;Cre03.g191500;Cre16.g679151;Cre02.g081200;Cre14.g611950;Cre04.g225200;Cre21.g752247;Cre10.g466500;Cre12.g486209;Cre01.g050608;Cre08.g358532;Cre09.g392356;Cre11.g…
biological process	biological phase	33	0
biological process	rhythmic process	87	1	Cre08.g358532
biological process	response to stimulus	6139	18	Cre04.g217930;Cre12.g486209;Cre01.g050608;Cre13.g566150;Cre08.g358532;Cre07.g317250;Cre11.g467568;Cre13.g566200;Cre16.g679650;Cre08.g367300;Cre08.g358534;Cre01.g029500;Cre14.g629429;Cre01.g003950;Cre03.g144284;Cre13.g607900;Cre04.g225200;Cre21.g752247
biological process	localization	2005	4	Cre12.g486209;Cre08.g358532;Cre11.g467568;Cre13.g566200
biological process	multi-organism process	1218	3	Cre11.g467568;Cre13.g566200;Cre01.g029500
biological process	biological regulation	3627	14	Cre13.g566150;Cre01.g050608;Cre10.g417950;Cre08.g358532;Cre16.g672150;Cre11.g467568;Cre13.g566200;Cre02.g081200;Cre08.g367300;Cre08.g358534;Cre01.g029500;Cre01.g003950;Cre10.g424350;Cre03.g144284
biological process	cellular component organization or biogenesis	4970	11	Cre11.g467568;Cre16.g672150;Cre07.g317250;Cre10.g417950;Cre13.g566150;Cre01.g050608;Cre12.g486209;Cre03.g191500;Cre21.g752247;Cre04.g225200;Cre11.g467671
biological process	detoxification	118	1	Cre08.g358532

## Sheet: 0vs80.GO_enrichment.stat
0vs80.GO_enrichment.stat
#GO_classify1	GO_classify2	All gene	DE gene	Genes
#Total_gene		14712	1740
cellular component	extracellular region	561	57	Cre09.g396289;Cre16.g681850;Cre15.g635450;Cre17.g707100;Cre17.g734100;Cre06.g287000;Cre01.g046650;Cre06.g262400;Cre05.g243601;Cre06.g278196;Cre17.g745097;Cre05.g247851;Cre09.g391900;Cre12.g488173;Cre13.g580050;Cre21.g752247;Cre12.g560300;Cre12.g532151;Cre06.g288900;Cre05.g236850;Cre13.g572900;Cre10.g428525;Cre06.g309300;Cre13.g576740;Cre16.g674500;Cre03.g144967;Cre07.g332650;Cre10.g453782;Cre06.g…
cellular component	cell	13123	1557	Cre16.g688901;Cre16.g661200;Cre11.g467560;Cre02.g119600;Cre17.g701450;Cre01.g010550;Cre01.g034100;Cre07.g347600;Cre07.g350451;Cre08.g358800;Cre12.g488800;Cre01.g049350;Cre08.g371500;Cre13.g575950;Cre39.g760097;Cre09.g404000;Cre03.g169950;Cre03.g164950;Cre08.g367100;Cre09.g402150;Cre03.g199850;Cre12.g490200;Cre17.g728550;Chlamydomonas_reinhardtii_newGene_896;Cre12.g529301;Cre02.g146050;Cre10.g4499…
cellular component	nucleoid	20	4	Cre03.g175850;Cre11.g468050;Cre04.g221650;Cre17.g703176
cellular component	membrane	3249	309	Cre16.g660050;Chlamydomonas_reinhardtii_newGene_782;Cre16.g665364;Cre12.g489153;Cre04.g215050;Cre12.g486209;Cre08.g385450;Cre11.g468050;Cre12.g560100;Cre16.g667150;Cre01.g023350;Cre06.g275000;Cre12.g512950;Cre01.g011800;Cre01.g026450;Cre16.g674050;Cre12.g523700;Cre07.g341550;Cre10.g446250;Cre03.g144947;Cre02.g145100;Cre10.g447450;Cre05.g245158;Cre07.g353300;Cre03.g186950;Cre12.g507400;Cre12.g5117…
cellular component	virion	6	1	Cre06.g273100
cellular component	cell junction	695	68	Cre21.g752247;Cre13.g564350;Cre09.g391900;Cre13.g576740;Cre06.g260950;Cre12.g507400;Cre06.g302500;Cre09.g387750;Cre06.g288900;Cre01.g034451;Cre14.g632775;Cre02.g095130;Cre15.g635450;Cre09.g396289;Cre02.g096000;Cre11.g467599;Cre09.g396586;Cre07.g336200;Cre16.g667150;Cre01.g046501;Cre02.g083354;Cre12.g487700;Cre06.g310601;Cre09.g398500;Cre07.g328900;Cre01.g046502;Cre10.g446250;Cre07.g341550;Cre05.g…
cellular component	membrane-enclosed lumen	635	41	Cre16.g688600;Cre13.g580050;Cre03.g190800;Cre13.g576500;Cre12.g560300;Cre12.g542800;Cre12.g560050;Cre04.g218150;Cre04.g217905;Cre13.g567850;Cre06.g271200;Cre12.g533050;Cre15.g640203;Cre09.g402450;Cre17.g718850;Cre03.g161050;Cre01.g068377;Cre07.g336650;Cre03.g195750;Cre09.g407016;Cre17.g717050;Cre01.g042900;Cre17.g716450;Cre01.g028200;Cre17.g719450;Cre03.g207918;Cre17.g713025;Cre09.g392350;Cre17.g…
cellular component	macromolecular complex	1471	108	Cre12.g494600;Cre01.g055420;Cre10.g423800;Cre10.g432500;Cre12.g527918;Cre16.g683450;Cre06.g261700;Cre14.g614050;Cre26.g756797;Cre06.g277300;Cre14.g612500;Cre05.g236250;Cre17.g716450;Cre07.g350451;Cre10.g461950;Cre02.g111500;Cre10.g443650;Cre04.g213751;Cre17.g726150;Cre12.g540076;Cre07.g322176;Cre02.g117200;Cre13.g567150;Cre10.g428200;Cre03.g178550;Cre06.g271188;Cre03.g191950;Cre17.g727700;Cre06.g…
cellular component	organelle	6267	638	Cre08.g371566;Cre04.g218700;Cre17.g717050;Cre02.g120350;Cre17.g735250;Cre16.g653650;Cre09.g407016;Cre02.g143200;Cre07.g325733;Cre01.g012450;Cre07.g320450;Cre02.g094900;Cre03.g159600;Cre02.g080350;Cre01.g055436;Cre12.g515901;Cre01.g029150;Cre09.g402450;Cre16.g666400;Cre01.g050200;Cre01.g001550;Cre04.g218150;Cre13.g580050;Cre10.g448800;Cre16.g688600;Cre14.g615250;Cre02.g111500;Cre11.g477625;Cre04.g…
cellular component	extracellular region part	9	0
cellular component	organelle part	2936	226	Cre03.g202113;Cre07.g339200;Cre03.g195850;Cre17.g718850;Cre01.g034850;Cre12.g531100;Cre12.g530900;Cre08.g381000;Cre03.g207550;Cre02.g088200;Cre09.g408900;Cre06.g306601;Cre02.g111014;Cre48.g761197;Cre07.g339000;Cre08.g358563;Cre09.g391356;Cre11.g467576;Cre03.g190800;Cre05.g247851;Cre17.g717800;Cre06.g279700;Cre12.g560050;Cre12.g560300;Cre06.g259550;Cre10.g426650;Cre04.g217905;Cre02.g117150;Cre06.g…
cellular component	virion part	6	1	Cre06.g273100
cellular component	membrane part	993	74	Cre10.g431000;Cre12.g487200;Cre08.g363500;Cre06.g297900;Cre12.g501000;Cre16.g650200;Cre09.g387245;Cre17.g744447;Cre07.g353300;Cre10.g447450;Cre10.g443850;Cre11.g483000;Cre01.g034451;Cre09.g391875;Cre06.g263950;Cre03.g195750;Cre02.g096000;Cre06.g287000;Cre03.g179350;Chlamydomonas_reinhardtii_newGene_325;Cre06.g275000;Cre01.g016750;Cre04.g217954;Cre17.g726400;Cre04.g214650;Cre04.g215050;Cre02.g0833…
cellular component	cell part	13123	1557	Cre16.g650200;Cre04.g222050;Cre04.g217500;Cre12.g501000;Cre12.g485600;Cre17.g700850;Cre04.g215500;Cre06.g302500;Cre16.g651850;Cre16.g651150;Cre12.g535250;Cre16.g655700;Cre17.g734100;Cre17.g725450;Cre07.g346950;Cre01.g055151;Cre12.g490550;Cre15.g641250;Cre10.g445177;Cre01.g033900;Cre06.g298150;Cre12.g556100;Cre12.g550152;Cre03.g179200;Cre03.g145867;Cre01.g046501;Cre15.g639350;Cre03.g199050;Cre11.g…
cellular component	symplast	695	68	Cre12.g560300;Cre09.g395000;Cre05.g247851;Cre14.g630450;Cre10.g467200;Cre13.g580050;Cre12.g533050;Cre09.g402450;Cre01.g001550;Cre06.g296983;Cre05.g245352;Cre05.g235400;Cre11.g467578;Cre17.g745097;Cre17.g729101;Cre06.g306601;Cre17.g717050;Cre11.g479150;Cre02.g095061;Cre17.g736350;Cre09.g392350;Cre11.g477350;Cre10.g452250;Cre17.g730400;Cre12.g508233;Cre02.g098950;Cre12.g507450;Cre03.g159254;Cre09.g…
cellular component	supramolecular complex	110	9	Cre16.g672497;Cre05.g233100;Cre16.g670800;Cre07.g326050;Cre03.g168800;Cre11.g482850;Cre06.g267150;Cre11.g467576;Cre17.g719450
molecular function	transcription factor activity, protein binding	41	4	Cre08.g368100;Cre03.g212977;Cre01.g034350;Cre12.g560050
molecular function	nucleic acid binding transcription factor activity	175	14	Cre01.g009575;Cre03.g200431;Cre04.g225100;Cre08.g385350;Cre12.g560300;Cre10.g452250;Cre17.g696750;Cre12.g532151;Cre11.g467622;Cre01.g026450;Cre06.g275350;Cre12.g508644;Cre09.g392350;Cre01.g034350
molecular function	catalytic activity	6461	753	Cre06.g279700;Cre11.g467557;Cre17.g728200;Cre10.g467200;Cre07.g320850;Cre05.g242856;Cre06.g278108;Cre10.g436500;Cre10.g423550;Cre02.g082000;Cre06.g309300;Cre12.g531100;Cre17.g738250;Cre06.g278207;Cre03.g202113;Cre12.g516700;Cre02.g088200;Cre05.g241851;Cre03.g152900;Cre06.g306601;Chlamydomonas_reinhardtii_newGene_795;Cre17.g737463;Cre04.g223400;Cre03.g210065;Cre17.g735950;Cre02.g117175;Cre16.g6504…
molecular function	signal transducer activity	201	20	Cre06.g304050;Cre01.g003950;Cre11.g483000;Cre06.g310100;Cre10.g423200;Cre10.g457331;Cre13.g604350;Cre10.g422900;Cre01.g004157;Cre01.g011800;Cre07.g314500;Cre13.g582000;Cre08.g373200;Cre10.g429250;Cre06.g251250;Cre02.g081950;Cre06.g284400;Cre17.g713025;Cre09.g402450;Cre17.g696950
molecular function	structural molecule activity	356	26	Cre17.g730400;Cre01.g034451;Cre10.g452250;Cre07.g332650;Cre09.g396289;Cre06.g308533;Cre09.g407100;Cre26.g756947;Cre11.g467578;Cre12.g523700;Cre01.g021450;Cre48.g761197;Cre01.g026450;Cre03.g163150;Cre13.g580850;Cre12.g489153;Cre04.g217947;Cre13.g576740;Cre17.g717000;Cre02.g142650;Cre06.g254917;Cre10.g426650;Cre08.g366450;Cre12.g527918;Cre09.g398500;Cre06.g261700
molecular function	transporter activity	619	44	Cre16.g674500;Cre02.g145100;Cre01.g012650;Cre17.g721450;Cre12.g540650;Cre01.g012750;Cre12.g512950;Cre03.g159254;Cre12.g531950;Cre12.g538150;Cre09.g404100;Cre11.g479600;Chlamydomonas_reinhardtii_newGene_436;Cre12.g532500;Cre08.g358400;Cre11.g467759;Cre04.g217954;Cre09.g410100;Cre02.g083354;Cre02.g084000;Cre09.g410850;Cre09.g410050;Cre10.g443850;Cre12.g530900;Cre04.g228650;Cre01.g027764;Cre17.g7396…
molecular function	binding	6071	639	Cre09.g390000;Cre14.g627411;Cre16.g663876;Cre09.g404100;Cre10.g456420;Cre11.g480132;Cre09.g393839;Cre10.g465700;Cre01.g046502;Cre11.g477900;Cre01.g006450;Cre16.g660350;Cre12.g516851;Cre16.g669700;Cre03.g200431;Cre17.g701400;Cre17.g717100;Cre06.g310601;Cre06.g263176;Cre02.g081950;Cre12.g499950;Cre01.g016750;Cre07.g325700;Cre02.g095139;Cre07.g343333;Cre01.g035350;Cre01.g017450;Cre09.g386733;Cre08.g…
molecular function	electron carrier activity	121	9	Cre03.g144787;Cre07.g340850;Cre17.g730250;Cre12.g545101;Cre01.g052250;Cre14.g629050;Cre09.g391900;Cre17.g731750;Cre02.g088200
molecular function	antioxidant activity	57	7	Cre17.g703176;Cre13.g585500;Cre08.g358525;Cre09.g401886;Cre12.g559800;Cre03.g177250;Cre02.g106350
molecular function	metallochaperone activity	2	0
molecular function	protein tag	8	2	Cre16.g662550;Cre16.g675749
molecular function	nutrient reservoir activity	11	2	Cre02.g095143;Cre03.g159600
molecular function	molecular transducer activity	111	10	Cre01.g002900;Cre02.g097213;Cre10.g431000;Cre10.g458850;Cre06.g251250;Cre10.g423200;Cre12.g495701;Cre17.g713025;Cre16.g684800;Cre04.g213900
molecular function	molecular function regulator	75	5	Cre03.g199300;Cre13.g580650;Cre03.g199050;Cre01.g052250;Cre09.g391900
biological process	reproduction	2884	336	Cre10.g443650;Cre10.g425501;Cre01.g014200;Cre11.g469375;Cre10.g452250;Cre11.g467691;Cre13.g580600;Cre07.g356600;Cre04.g226126;Cre12.g494600;Cre10.g450300;Cre01.g000550;Cre17.g736350;Cre12.g499451;Cre06.g301201;Cre11.g467637;Cre17.g735950;Cre08.g366200;Cre17.g716450;Cre01.g042000;Cre17.g737463;Cre17.g720150;Cre17.g724800;Cre06.g306601;Cre17.g729101;Cre02.g088200;Cre03.g207550;Cre09.g389986;Cre06.g…
biological process	cell killing	1	0
biological process	immune system process	431	29	Cre04.g217954;Cre17.g735950;Cre10.g430750;Cre12.g507400;Cre11.g467795;Cre06.g309300;Cre12.g553700;Cre16.g665364;Cre02.g081950;Cre09.g387245;Cre02.g087750;Cre05.g234666;Cre07.g328900;Cre03.g144947;Cre03.g207550;Cre16.g663900;Cre17.g700133;Cre03.g157200;Cre10.g423200;Cre03.g191950;Cre16.g672602;Cre12.g507450;Cre16.g681850;Cre07.g314500;Cre03.g159254;Cre17.g737463;Cre01.g021450;Cre06.g306601;Cre12.g…
biological process	metabolic process	6922	730	Cre10.g452250;Cre03.g144707;Cre16.g664301;Cre06.g308533;Cre05.g243802;Cre07.g350550;Cre01.g014200;Cre12.g487650;Cre02.g117200;Cre17.g726150;Cre10.g427550;Cre17.g701551;Cre13.g578650;Cre06.g277300;Cre12.g488000;Cre06.g263300;Cre17.g716450;Cre02.g105250;Cre12.g494600;Cre17.g701350;Cre03.g188200;Cre09.g410100;Cre02.g084300;Cre07.g339926;Cre03.g207550;Cre01.g003950;Cre01.g000950;Cre03.g195850;Cre11.g…
biological process	cellular process	10422	1190	Cre09.g406300;Cre06.g278156;Cre04.g214650;Cre19.g751197;Cre01.g002201;Cre07.g325700;Cre16.g657500;Cre06.g263176;Cre16.g687070;Cre17.g701400;Cre17.g719876;Cre17.g745147;Cre03.g205400;Cre09.g409426;Cre12.g543900;Cre09.g393839;Cre10.g465700;Cre10.g456420;Cre09.g390000;Cre12.g555001;Cre02.g099500;Cre14.g627411;Cre13.g585500;Cre10.g426350;Cre11.g483033;Cre09.g391900;Cre17.g696750;Cre10.g438400;Cre02.g…
biological process	reproductive process	2851	330	Cre09.g392350;Cre10.g433550;Cre09.g404050;Cre08.g369650;Cre16.g661588;Cre02.g111500;Cre09.g409325;Cre10.g428200;Cre15.g642050;Cre02.g143327;Cre06.g275200;Cre06.g304050;Cre05.g234656;Cre16.g672150;Cre02.g113900;Cre16.g666400;Cre03.g187700;Cre09.g402450;Cre01.g050200;Cre03.g192201;Cre14.g623550;Cre13.g580050;Cre06.g311450;Cre14.g630700;Cre02.g104150;Cre17.g736800;Cre04.g224200;Cre13.g602950;Cre02.g…
biological process	biological adhesion	84	11	Cre16.g672150;Cre03.g177150;Cre01.g019750;Cre06.g271188;Cre05.g235400;Cre12.g532151;Cre11.g467632;Cre05.g236850;Cre10.g443650;Cre05.g243601;Cre12.g494600
biological process	signaling	1100	84	Cre01.g002350;Cre06.g251250;Cre05.g236650;Cre01.g037800;Cre10.g429250;Cre04.g217954;Cre06.g284400;Cre16.g647602;Cre07.g328900;Cre08.g375200;Cre16.g665364;Cre02.g081950;Cre15.g643850;Cre02.g085100;Cre17.g696950;Cre03.g199050;Cre03.g157200;Cre06.g310100;Cre10.g457331;Cre03.g144947;Cre10.g465700;Cre01.g011800;Cre16.g676850;Cre09.g390000;Cre07.g314500;Cre03.g202202;Cre06.g268550;Cre09.g401022;Cre02.g…
biological process	multicellular organismal process	5283	661	Cre06.g309300;Cre13.g607650;Cre10.g467200;Cre05.g246300;Cre09.g393600;Cre16.g666250;Cre09.g395399;Cre06.g279700;Cre10.g428706;Cre06.g306601;Cre05.g241851;Cre17.g729101;Cre04.g223400;Cre17.g724800;Cre17.g707000;Cre12.g495958;Cre17.g737463;Cre09.g389986;Cre02.g088200;Cre08.g375801;Cre03.g171179;Cre17.g734961;Cre12.g499451;Cre17.g713025;Cre12.g521750;Cre01.g000550;Cre17.g736350;Cre13.g606652;Cre17.g…
biological process	developmental process	5892	723	Cre12.g507250;Cre12.g511700;Cre24.g755347;Cre10.g447767;Cre16.g696000;Cre17.g734125;Cre02.g095141;Cre01.g049250;Cre12.g555550;Cre06.g294200;Cre01.g025983;Cre05.g233300;Cre12.g510300;Cre08.g374300;Cre13.g583700;Cre02.g090451;Cre11.g481300;Cre01.g037550;Cre01.g033750;Cre03.g206900;Cre16.g681466;Cre16.g694200;Cre10.g460000;Cre03.g152950;Cre02.g109300;Cre02.g119651;Cre09.g390430;Cre12.g553100;Cre09.g…
biological process	growth	1028	116	Cre03.g157200;Cre01.g046502;Cre16.g689311;Cre10.g446250;Cre09.g409426;Cre03.g187976;Cre03.g144967;Cre03.g198851;Cre43.g760547;Cre16.g654600;Cre11.g467671;Cre17.g699800;Cre12.g550152;Cre01.g002201;Cre13.g564200;Cre16.g681466;Cre11.g467672;Cre01.g046501;Cre02.g141850;Cre06.g251250;Cre06.g272701;Cre04.g228150;Cre15.g639350;Cre16.g687070;Cre08.g375200;Cre11.g481300;Cre07.g328900;Cre02.g116100;Cre02.g…
biological process	locomotion	31	1	Cre01.g034350
biological process	single-organism process	8990	1050	Cre04.g222500;Cre06.g262450;Cre06.g278177;Cre13.g563006;Cre17.g719450;Cre06.g304876;Cre06.g261700;Cre07.g340850;Cre14.g626350;Cre09.g407100;Cre09.g396139;Cre10.g420537;Cre02.g105700;Cre14.g632759;Cre07.g340900;Cre03.g161950;Cre01.g030300;Cre08.g373200;Cre10.g463900;Cre03.g171150;Cre06.g295650;Cre12.g545101;Cre04.g217905;Cre12.g559555;Cre13.g585900;Cre13.g604350;Cre08.g382150;Cre16.g660550;Cre01.g…
biological process	biological phase	33	2	Cre03.g175850;Cre12.g538150
biological process	rhythmic process	87	6	Cre09.g402626;Cre10.g428200;Cre06.g254917;Cre13.g565350;Cre17.g696750;Cre04.g226550
biological process	response to stimulus	6139	744	Cre08.g369650;Cre16.g661588;Cre02.g095300;Cre17.g731350;Cre07.g335950;Cre14.g614050;Cre10.g433550;Cre06.g295001;Cre12.g559800;Cre06.g304050;Cre17.g701300;Cre05.g234656;Cre02.g113900;Cre10.g418750;Cre10.g466700;Cre16.g693950;Cre15.g642050;Cre12.g495900;Cre10.g422900;Cre01.g019250;Cre13.g586600;Cre06.g311450;Cre14.g630700;Cre02.g104150;Cre13.g587150;Cre16.g681550;Cre13.g580850;Cre11.g467551;Cre16.g…
biological process	localization	2005	158	Cre04.g226550;Cre06.g278245;Cre19.g751347;Cre06.g251250;Cre12.g532500;Cre03.g199050;Cre02.g083354;Cre16.g658850;Cre08.g375200;Cre06.g310100;Cre17.g721450;Cre13.g570300;Chlamydomonas_reinhardtii_newGene_436;Cre13.g587600;Cre09.g401022;Cre16.g650200;Cre12.g551802;Cre01.g019550;Cre02.g092400;Cre05.g241950;Cre12.g501000;Cre13.g567950;Cre04.g213900;Cre17.g744447;Cre09.g398450;Cre01.g027764;Cre05.g2331…
biological process	multi-organism process	1218	106	Cre10.g423200;Cre01.g012650;Cre05.g234656;Cre03.g191950;Cre08.g385350;Cre09.g396139;Cre03.g159254;Cre05.g243802;Cre02.g111500;Cre08.g370650;Cre12.g540650;Cre08.g358616;Cre10.g422900;Cre01.g012750;Cre04.g213751;Cre17.g726150;Cre09.g404050;Cre26.g756797;Cre02.g146050;Cre17.g716450;Cre17.g735950;Cre05.g236250;Cre17.g713025;Cre09.g410100;Cre12.g527918;Cre13.g604350;Cre03.g207550;Cre02.g088200;Cre17.g…
biological process	biological regulation	3627	374	Cre05.g237800;Cre16.g676350;Cre03.g183350;Cre10.g424350;Cre01.g049250;Cre12.g510300;Cre07.g356250;Cre05.g233300;Cre09.g387245;Cre13.g567850;Cre12.g511700;Cre06.g288900;Cre07.g353300;Cre12.g507400;Cre03.g186950;Cre11.g482850;Cre06.g284500;Cre01.g045825;Cre07.g320400;Cre13.g564350;Cre06.g288650;Cre17.g734125;Cre09.g390430;Cre01.g026450;Cre01.g011800;Cre16.g695350;Cre09.g399849;Cre02.g145100;Cre03.g…
biological process	cellular component organization or biogenesis	4970	545	Cre04.g223400;Cre12.g495958;Cre17.g737463;Cre17.g707000;Cre05.g241851;Cre06.g306601;Cre07.g339000;Cre17.g729101;Cre07.g350450;Cre09.g389986;Cre12.g531100;Cre06.g309300;Cre10.g428706;Cre03.g152750;Cre17.g728200;Cre10.g467200;Cre06.g279700;Cre09.g393600;Cre09.g395399;Cre05.g246300;Cre17.g712800;Cre03.g156200;Cre10.g425501;Cre06.g293350;Cre11.g469375;Cre11.g467691;Cre13.g580600;Cre08.g385400;Cre04.g…
biological process	detoxification	118	15	Cre09.g401886;Cre08.g358525;Cre06.g280850;Cre02.g106350;Cre10.g424400;Cre09.g402450;Cre03.g177250;Cre12.g559800;Cre03.g202113;Cre13.g585500;Cre17.g703176;Cre12.g531100;Cre16.g674500;Cre03.g207550;Cre14.g632775
