# Supplementary material for: Impact of Pb on Chlamydomonas reinhardtii at Physiological and Transcriptional Levels
Source: Front Microbiol. 2020 Jun 26;11:1443. doi: 10.3389/fmicb.2020.01443 (PMC7333365; doi:10.3389/fmicb.2020.01443)
Supplement: Supplementary file 4 [file Data_Sheet_4.xlsx]

## Sheet: 0vs3.KEGG
The data of KEGG annotation.
0vs3.KEGG
#KEGG_n	3	KEGG_N	2052
#Pathway	ko_ID	DEG	Gene	DEG_all	Gene_all
Pyruvate metabolism	ko00620	1	58	3	2052	Cre12.g541850	K01512
Glycosylphosphatidylinositol(GPI)-anchor biosynthesis	ko00563	1	11	3	2052	Cre03.g153800	K05290
Amino sugar and nucleotide sugar metabolism	ko00520	1	38	3	2052	Cre07.g317250	K01183

## Sheet: 0vs80.KEGG
0vs80.KEGG
#KEGG_n	178	KEGG_N	2052
#Pathway	ko_ID	DEG	Gene	DEG_all	Gene_all
Pentose and glucuronate interconversions	ko00040	1	11	178	2052	Cre02.g107600	K16190
Nitrogen metabolism	ko00910	1	16	178	2052	Cre09.g410850	K02575
Fatty acid metabolism	ko01212	4	39	178	2052	Cre01.g035350;Cre02.g146050;Cre08.g363500;Cre12.g507400	K07512+K00626+K10703+K01897
RNA degradation	ko03018	6	61	178	2052	Cre03.g188200;Cre06.g284500;Cre10.g432650;Cre11.g467557;Cre11.g482483;Cre12.g507250	K12589+K11600+K12584+K00850+K12599+K18681
N-Glycan biosynthesis	ko00510	3	25	178	2052	Cre09.g387245;Cre12.g523340;Cre16.g667701	K07151+K12666+K07441
Amino sugar and nucleotide sugar metabolism	ko00520	7	38	178	2052	Cre01.g019250;Cre02.g107600;Cre05.g233304;Cre07.g317250;Cre09.g401022;Cre13.g567950;Cre16.g683450	K10046+K16190+K01183+K01183+K12448+K00975+K00975
Glycerophospholipid metabolism	ko00564	3	39	178	2052	Cre02.g119600;Cre06.g262400;Cre10.g460350	K01613+K14676+K13510
Biosynthesis of unsaturated fatty acids	ko01040	1	16	178	2052	Cre08.g363500	K10703
Starch and sucrose metabolism	ko00500	7	55	178	2052	Cre04.g214650;Cre07.g336950;Cre12.g488000;Cre12.g507051;Cre13.g567950;Cre16.g683450;Cre17.g730550	K00706+K00688+K01193+K01193+K00975+K00975+K01179
Glutathione metabolism	ko00480	4	39	178	2052	Cre07.g325748;Cre08.g358525;Cre12.g559800;Cre17.g742450	K01469+K00432+K00799+K00799
beta-Alanine metabolism	ko00410	2	12	178	2052	Cre02.g145200;Cre16.g675650	K01578+K00140
Fatty acid elongation	ko00062	2	8	178	2052	Cre01.g035350;Cre08.g363500	K07512+K10703
Aminoacyl-tRNA biosynthesis	ko00970	5	49	178	2052	Chlamydomonas_reinhardtii_newGene_16;Chlamydomonas_reinhardtii_newGene_733;Cre02.g143200;Cre13.g578451;Cre13.g603900	K01892+K02434+K01872+K01869+K01890
Ether lipid metabolism	ko00565	1	7	178	2052	Cre10.g460350	K13510
Spliceosome	ko03040	7	119	178	2052	Cre01.g026450;Cre01.g028200;Cre06.g300750;Cre08.g358563;Cre10.g428200;Cre12.g560300;Cre24.g755347	K12890+K12823+K12874+K12818+K12741+K12741+K12815
Galactose metabolism	ko00052	3	19	178	2052	Cre11.g467557;Cre12.g488000;Cre12.g507051	K00850+K01193+K01193
Synthesis and degradation of ketone bodies	ko00072	2	3	178	2052	Cre02.g146050;Cre16.g678850	K00626+K01641
Pyrimidine metabolism	ko00240	11	89	178	2052	Cre01.g017450;Cre03.g180450;Cre03.g190800;Cre05.g232450;Cre07.g322176;Cre07.g325734;Cre10.g436500;Cre11.g467778;Cre12.g542800;Cre16.g681850;Cre16.g686552	K02321+K01081+K00943+K02321+K03002+K00940+K03787+K00761+K03021+K00876+K16904
Homologous recombination	ko03440	3	22	178	2052	Cre02.g102500;Cre12.g556911;Cre17.g718850	K10870+K10865+K07466
Ascorbate and aldarate metabolism	ko00053	4	18	178	2052	Cre01.g019250;Cre02.g107600;Cre06.g278202;Cre13.g567100	K10046+K16190+K10047+K00225
Phenylpropanoid biosynthesis	ko00940	1	2	178	2052	Cre03.g207550	K00083
Steroid biosynthesis	ko00100	1	11	178	2052	Cre10.g442200	K07748
Inositol phosphate metabolism	ko00562	3	26	178	2052	Cre03.g182100;Cre06.g278202;Cre16.g675650	K00913+K10047+K00140
Peroxisome	ko04146	8	54	178	2052	Cre02.g096350;Cre02.g145200;Cre06.g297900;Cre07.g353300;Cre10.g446250;Cre12.g507400;Cre12.g545101;Cre17.g703176	K00273+K01578+K13348+K13354+K13339+K01897+K00106+K04564
D-Arginine and D-ornithine metabolism	ko00472	1	1	178	2052	Cre02.g096350	K00273
One carbon pool by folate	ko00670	1	14	178	2052	Cre12.g537581	K00602
Protein processing in endoplasmic reticulum	ko04141	7	87	178	2052	Cre01.g034451;Cre02.g088200;Cre09.g387245;Cre09.g397512;Cre09.g398350;Cre09.g409050;Cre12.g523340	K14012+K09580+K07151+K09562+K10597+K13719+K12666
Selenocompound metabolism	ko00450	3	17	178	2052	Cre10.g426152;Cre12.g525650;Cre14.g633900	K01761+K11717+K01008
Proteasome	ko03050	10	35	178	2052	Cre06.g267500;Cre06.g280850;Cre09.g402450;Cre10.g424400;Cre10.g461950;Cre12.g531100;Cre14.g610950;Cre14.g628702;Cre14.g632775;Cre26.g756797	K02735+K02736+K03063+K02739+K02737+K02738+K02734+K06699+K03035+K02732
Endocytosis	ko04144	1	58	178	2052	Cre06.g260950	K12483
Phagosome	ko04145	1	30	178	2052	Cre05.g247851	K01365
Alanine, aspartate and glutamate metabolism	ko00250	1	27	178	2052	Cre17.g734100	K01939
SNARE interactions in vesicular transport	ko04130	3	16	178	2052	Cre02.g090650;Cre02.g098950;Cre12.g507450	K08497+K08506+K08489
Phenylalanine metabolism	ko00360	1	13	178	2052	Cre02.g147302	K15849
Fatty acid biosynthesis	ko00061	1	24	178	2052	Cre12.g507400	K01897
Butanoate metabolism	ko00650	2	8	178	2052	Cre02.g146050;Cre16.g678850	K00626+K01641
RNA transport	ko03013	9	94	178	2052	Cre03.g176550;Cre06.g290800;Cre10.g420400;Cre10.g425700;Cre12.g538150;Cre13.g578100;Cre16.g662550;Cre16.g675749;Cre17.g717800	K02516+K14292+K14289+K14301+K05019+K14310+K12160+K12160+K14309
Base excision repair	ko03410	2	21	178	2052	Cre02.g082000;Cre03.g175850	K03575+K10771
RNA polymerase	ko03020	2	28	178	2052	Cre07.g322176;Cre12.g542800	K03002+K03021
Photosynthesis	ko00195	1	35	178	2052	Cre01.g016750	K03542
Propanoate metabolism	ko00640	3	19	178	2052	Cre02.g145200;Cre02.g146050;Cre16.g675650	K01578+K00626+K00140
Fatty acid degradation	ko00071	2	18	178	2052	Cre02.g146050;Cre12.g507400	K00626+K01897
Pyruvate metabolism	ko00620	6	58	178	2052	Cre02.g146050;Cre06.g263176;Cre06.g276350;Cre07.g337700;Cre12.g541850;Cre17.g734532	K00626+K01006+K01069+K00161+K01512+K01006
Carbon metabolism	ko01200	9	148	178	2052	Cre01.g020305;Cre02.g146050;Cre06.g263176;Cre07.g337700;Cre08.g370650;Cre08.g378850;Cre11.g467557;Cre16.g675650;Cre17.g734532	K00237+K00626+K01006+K00161+K01057+K00948+K00850+K00140+K01006
Isoquinoline alkaloid biosynthesis	ko00950	1	8	178	2052	Cre02.g147302	K15849
Glyoxylate and dicarboxylate metabolism	ko00630	1	37	178	2052	Cre02.g146050	K00626
Oxidative phosphorylation	ko00190	2	70	178	2052	Cre01.g020305;Cre09.g394436	K00237+K01507
Carotenoid biosynthesis	ko00906	1	15	178	2052	Cre04.g215050	K15746
Basal transcription factors	ko03022	1	24	178	2052	Cre10.g425501	K03125
Cysteine and methionine metabolism	ko00270	3	42	178	2052	Cre06.g249500;Cre06.g286650;Cre10.g426152	K00558+K00558+K01761
Nucleotide excision repair	ko03420	2	40	178	2052	Cre06.g311400;Cre17.g718850	K10848+K07466
Glycine, serine and threonine metabolism	ko00260	1	40	178	2052	Cre02.g096350	K00273
Pentose phosphate pathway	ko00030	4	29	178	2052	Cre08.g370650;Cre08.g378850;Cre10.g424500;Cre11.g467557	K01057+K00948+K00852+K00850
Ribosome biogenesis in eukaryotes	ko03008	5	64	178	2052	Cre03.g192850;Cre12.g533050;Cre13.g564950;Cre13.g567850;Cre16.g688600	K14521+K14538+K14536+K11128+K11129
Purine metabolism	ko00230	14	128	178	2052	Cre01.g017450;Cre03.g180450;Cre03.g202113;Cre05.g232450;Cre07.g322176;Cre07.g325734;Cre08.g378850;Cre10.g436500;Cre12.g537581;Cre12.g542800;Cre12.g545101;Cre13.g580700;Cre17.g734100;Cre17.g735950	K02321+K01081+K01923+K02321+K03002+K00940+K00948+K03787+K00602+K03021+K00106+K02083+K01939+K13484
Mismatch repair	ko03430	1	21	178	2052	Cre17.g718850	K07466
Tyrosine metabolism	ko00350	2	17	178	2052	Cre02.g147302;Cre17.g732802	K15849+K01555
Terpenoid backbone biosynthesis	ko00900	5	23	178	2052	Cre02.g146050;Cre07.g356150;Cre12.g511700;Cre14.g612500;Cre16.g678850	K00626+K06013+K14066+K05954+K01641
Ribosome	ko03010	5	124	178	2052	Cre09.g407100;Cre11.g467578;Cre12.g489153;Cre12.g491400;Cre48.g761197	K02988+K02903+K02910+K02977+K02906
Glycolysis / Gluconeogenesis	ko00010	2	53	178	2052	Cre07.g337700;Cre11.g467557	K00161+K00850
Caffeine metabolism	ko00232	1	2	178	2052	Cre12.g545101	K00106
mRNA surveillance pathway	ko03015	1	46	178	2052	Cre01.g055420	K04354
Ubiquitin mediated proteolysis	ko04120	6	64	178	2052	Cre01.g012450;Cre02.g099100;Cre03.g178550;Cre06.g296983;Cre06.g297650;Cre09.g398350	K10592+K10587+K10260+K10685+K10582+K10597
Lysine degradation	ko00310	1	6	178	2052	Cre02.g146050	K00626
ABC transporters	ko02010	2	15	178	2052	Cre02.g083354;Cre03.g191350	K05656+K05645
Biosynthesis of amino acids	ko01230	5	128	178	2052	Cre02.g147302;Cre06.g306601;Cre08.g378850;Cre11.g467557;Cre13.g602350	K15849+K01657+K00948+K00850+K01609
Cutin, suberine and wax biosynthesis	ko00073	1	4	178	2052	Cre06.g287000	K17991
Nicotinate and nicotinamide metabolism	ko00760	2	17	178	2052	Cre03.g180450;Cre10.g436500	K01081+K03787
Citrate cycle (TCA cycle)	ko00020	2	35	178	2052	Cre01.g020305;Cre07.g337700	K00237+K00161
DNA replication	ko03030	5	38	178	2052	Cre01.g017450;Cre05.g232450;Cre08.g378100;Cre17.g701350;Cre17.g718850	K02321+K02321+K10745+K10743+K07466
AGE-RAGE signaling pathway in diabetic complications	ko04933	5	43	178	2052	Cre02.g116800;Cre03.g191200;Cre12.g510950;Cre13.g583700;Cre16.g671825	K06236+K06236+K19720+K06236+K06236
Fructose and mannose metabolism	ko00051	1	19	178	2052	Cre11.g467557	K00850
Tryptophan metabolism	ko00380	1	10	178	2052	Cre02.g146050	K00626
Pantothenate and CoA biosynthesis	ko00770	1	19	178	2052	Cre07.g323750	K06133
Arginine and proline metabolism	ko00330	3	39	178	2052	Cre02.g096350;Cre03.g179500;Cre16.g648350	K00273+K00472+K00318
Porphyrin and chlorophyll metabolism	ko00860	2	45	178	2052	Cre11.g477625;Cre16.g663900	K03403+K01749
Phenylalanine, tyrosine and tryptophan biosynthesis	ko00400	3	21	178	2052	Cre02.g147302;Cre06.g306601;Cre13.g602350	K15849+K01657+K01609
Tropane, piperidine and pyridine alkaloid biosynthesis	ko00960	1	8	178	2052	Cre02.g147302	K15849
Arachidonic acid metabolism	ko00590	4	17	178	2052	Cre07.g340850;Cre08.g358525;Cre13.g585900;Cre17.g731350	K20771+K00432+K01254+K00079
Sphingolipid metabolism	ko00600	2	18	178	2052	Cre03.g155051;Cre17.g726400	K01634+K04710
Valine, leucine and isoleucine degradation	ko00280	3	20	178	2052	Cre02.g146050;Cre16.g675650;Cre16.g678850	K00626+K00140+K01641
Phosphatidylinositol signaling system	ko04070	2	37	178	2052	Cre03.g182100;Cre06.g278202	K00913+K10047
Carbon fixation in photosynthetic organisms	ko00710	2	45	178	2052	Cre06.g263176;Cre17.g734532	K01006+K01006
Circadian rhythm - plant	ko04712	1	9	178	2052	Cre06.g275350	K12133
Ubiquinone and other terpenoid-quinone biosynthesis	ko00130	2	20	178	2052	Cre02.g084300;Cre10.g456050	K03183+K03809
Non-homologous end-joining	ko03450	4	9	178	2052	Cre03.g176300;Cre10.g423800;Cre10.g433550;Cre12.g556911	K03513+K10885+K10777+K10865
Riboflavin metabolism	ko00740	1	10	178	2052	Cre02.g088850	K00794
